# Supplementary material for: An Examination of the Association between FOXA1 Staining Level and Biochemical Recurrence following Salvage Radiation Therapy for Recurrent Prostate Cancer
Source: PLoS One. 2016 Mar 17;11(3):e0151785. doi: 10.1371/journal.pone.0151785 (PMC4795739; doi:10.1371/journal.pone.0151785)
Supplement: S1 File — (XLSX) [file pone.0151785.s001.xlsx]

## Sheet: foxa1data
RRP to SRT months	BCR	Path stage	Gleason Score	Margin	Pre op PSA	Pre SRT PSA	Dose	pre rt ht	age	Time to BCR	FUP.length	foxa1 batch	foxa1percent	foxa1intensity	H score
11.0381	1	T3a	6	positive	33.9	1.7	6400	0	71.5291	0.772074	5.04038	First	4	2	8
34.9212	1	T3a	6	negative	9.2	0.4	6660	0	75.4689	4.73648	11.1321	First	3	1	3
2.98949	1	T3a	7	positive	4	0.1	6660	1	63.039	2.141	4.95003	Second	3	1	3
9.65834	1	T3a	7	positive	4.2	0.5	6660	0	72.2409	2.92676	4.91992	First	1	1	1
3.64652	0	T3b	7	positive	5.1	0.1	6200	1	72.679	10.7543	10.7543	Second	2	1	2
3.38371	1	T3a	7	positive	8.8	2.5	6660	0	70.1492	0.13963	3.88501	First	3	1	3
25.3942	1	T2	9	negative	7.2	0.3	6660	0	58.2916	0.520192	4.90623	Second	4	1	4
35.3482	0	T3a	6	positive	5.3	0.4	6660	0	74.4339	4.34497	4.34497	Second	1	1	1
11.9251	1	T3a	7	positive	13.4	2.2	6624	1	65.9439	2.72142	13.1198	First	4	1	4
15.3745	1	T3a	7	positive	3.3	0.4	6481	0	67.937	13.9138	14.6886	Second	1	2	2
71.912	1	T3b	7	positive	10.6	0.5	6660	0	81.1143	1.64819	9.56879	Second	1	1	1
6.89882	1	T3a	8	positive	2.3	0.8	6660	0	67.1321	2.10541	13.1992	First	1	1	1
10.184	1	T2	6	positive	7.1	0.3	6650	0	58.8446	5.22656	11.0144	First	1	0	0
11.2681	0	T3a	6	positive	4.7	1.4	6660	0	72.0684	12.5202	12.5202	First	1	0	0
13.2063	1	T2	4	negative	5.6	1.4	6400	0	46.1218	1.73032	6.54346	Second	3	1	3
4.66491	1	T3a	7	positive	7.6	1.4	6480	0	75.4771	0.418891	8.08761	Second	1	1	1
39.4547	1	T2	9	negative	4.6	0.5	6480	0	79.9863	2.10541	14.0917	Second	1	1	1
16.3272	1	T3a	7	positive	5.3	0.4	6660	0	60.0821	2.16838	13.5222	First	4	1	4
3.02234	1	T3a	5	positive	7.3	0.6	6800	0	61.4483	1.93018	2.71321	Second	1	1	1
5.25624	1	T3b	6	positive	7	2.2	6400	0	71.603	0.33128	7.01711	Second	1	0	0
60.5125	1	T2	5	negative	3.1	0.3	6660	0	72.5339	4.98015	12.0137	Second	1	1	1
32.3916	0	T3a	5	positive	5.7	0.3	6660	0	72.6461	7.55099	7.55099	Second	1	1	1
3.318	1	T3b	7	positive	6.6	0.1	6300	0	67.9808	1.62902	10.8966	Second	1	0	0
22.7661	0	T3a	5	positive	13	0.7	6400	0	60.5092	5.27036	5.27036	Second	1	0	0
39.0604	1	T2	8	negative	18.5	0.4	6660	0	70.7023	0.659822	4.83231	Second	2	1	2
82.1288	1	T3a	6	positive	6	0.6	6660	0	76.5667	0.15332	8.38877	Second	4	1	4
13.6005	1	T2	8	negative	28.5	1.1	6400	1	63.7125	11.2827	15.2827	Second	3	1	3
18.5611	1	T3b	8	positive	1.6	0.5	6400	0	63.5127	3.63313	10.0452	Second	1	1	1
38.3377	0	T3a	8	negative	9.7	0.6	6660	1	54.7242	6.25599	6.25599	Second	2	1	2
7.03022	1	T3a	7	negative	34	0.8	7020	0	59.6988	0.279261	11.0691	Second	1	1	1
11.3995	0	T2	7	negative	15.9	0.2	6660	0	61.358	12.4381	12.4381	First	4	1	4
2.98949	1	T3b	9	positive	21	2.4	7020	1	72.0192	3.18138	5.16906	First	3	1	3
11.958	0	T3a	7	positive	3.8	0.5	6660	0	52.6872	4.23819	4.23819	First	1	1	1
21.8134	1	T3a	7	positive	6.5	0.9	6480	0	59.1294	4.52841	9.10335	Second	1	1	1
38.3706	0	T2	6	negative	4	0.3	6660	0	74.3628	3.0883	3.0883	Second	1	1	1
9.85545	1	T3a	7	positive	5.1	0.4	6400	0	70.1711	0.210815	2.57084	Second	2	1	2
17.0499	0	T3a	7	positive	10.1	0.2	6660	0	80.7091	2.46407	2.46407	First	4	1	4
22.2733	1	T3a	6	negative	7	0.5	6660	0	66.8693	0.733744	5.69199	Second	2	1	2
3.87648	1	T3a	7	positive	8.1	0.4	6400	0	66.8912	0.580424	11.3429	Second	4	2	8
16.5572	1	T3b	7	negative	3.9	0.4	6487	0	64.9062	0.314853	14.4942	Second	2	1	2
30.5191	0	T2	6	positive	6.2	0.7	6660	0	66.6913	10.0999	10.0999	Second	3	1	3
12.1879	1	T3b	7	negative	4.4	0.9	6660	0	60.4709	0.290212	7.4141	First	1	1	1
12.3522	1	T2	8	negative	18.3	0.5	6660	0	67.7673	3.97536	11.6249	Second	3	2	6
10.0854	1	T3a	9	positive	3.4	0.9	6660	1	67.2717	0.386037	5.29227	First	4	1	4
20.4665	0	T3a	NA	positive	15	0.3	6660	1	59.0801	5.17454	5.17454	First	4	1	4
21.3206	1	T3a	6	positive	8	0.7	6660	0	69.7495	6.31075	12.4819	First	4	2	8
5.25624	0	T3a	7	positive	8.8	0.3	6660	0	69.8042	10.9131	10.9131	First	1	2	2
26.774	0	T2	10	negative	12.3	0.5	6660	0	59.6057	0.36961	0.36961	First	4	1	4
17.0828	1	T3a	6	positive	14.7	0.4	6660	0	67.718	6.07529	8.53936	First	4	1	4
13.7319	0	T2	6	positive	7.8	0.5	6660	0	62.2998	5.11704	5.11704	First	1	1	1
11.0381	1	T3b	6	negative	9	0.4	6660	0	59.2115	0.873374	2.64203	First	4	1	4
5.51905	1	T3b	9	positive	61.8	0.1	6660	1	68.4435	3.27447	4.5859	First	4	1	4
2.69382	0	T3a	9	positive	6.8	0.1	6660	0	60.0493	6.83094	6.83094	First	4	2	8
14.9146	0	T3a	7	positive	5.8	0.6	6660	0	72.0246	5.16359	5.16359	First	4	1	4
19.5138	1	T2	7	positive	6.6	0.4	6660	0	69.0568	4.05476	10.6858	First	4	1	4
8.8042	1	T3a	6	positive	4.7	0.2	6660	0	73.3142	2.35729	6.26694	First	4	1	4
2.98949	0	T3a	7	positive	3.4	0.1	6660	0	66.5763	6.87474	6.87474	First	4	1	4
19.251	1	T3b	7	positive	4.7	0.7	6660	1	68.2902	0.142368	0.676249	Second	3	1	3
2.92378	1	T3b	8	positive	5.2	0.6	6660	0	68.0383	0.36961	2.89665	First	4	2	8
6.34034	1	T3b	7	positive	66.3	2.5	6660	1	57.3744	0.380561	10.7214	First	1	1	1
32.8844	0	T2	6	positive	4.3	0.3	6660	0	68.1561	4.1807	4.1807	First	1	1	1
1.77398	0	T3b	7	positive	7.5	0.3	6840	0	67.5291	9.77413	9.77413	First	4	1	4
12.5821	1	T3b	7	positive	15.7	0.3	6840	0	76.6379	0.758385	10.2834	First	2	1	2
16.9514	0	T2	7	positive	41	0.6	6660	1	73.462	8.92813	8.92813	First	1	2	2
9.46124	1	T3b	9	positive	6	0.6	7020	0	73.8919	1.05407	2.80356	First	1	1	1
35.5782	0	T2	6	positive	7.7	0.4	7020	0	52.5886	9.43463	9.43463	First	4	1	4
20.7293	1	T2	7	negative	7.3	0.3	6840	0	56.46	1.36619	6.59001	First	2	1	2
16.0972	1	T3b	9	positive	20.2	0.8	6840	1	61.4976	1.49487	2.56537	First	2	1	2
8.44284	0	T2	7	positive	6.4	0.4	7020	0	60.4709	0.544832	0.544832	First	4	2	8
3.318	0	T3b	9	positive	19.2	0.1	7000	0	68.6817	2.59822	2.59822	First	2	1	2
4.07359	1	T3b	5	positive	32.5	15.3	6000	0	68.1834	0.462697	9.13073	First	4	2	8
19.7766	1	T3a	6	negative	27	1	6480	1	67.8686	0.394251	1.47023	Second	2	1	2
4.04074	0	T3b	5	positive	40.9	1.9	6000	0	66.0972	19.9233	19.9233	First	2	2	4
19.251	1	T3a	4	positive	7.2	0.2	7236	0	65.0897	7.07187	8.01369	Second	4	2	8
3.90933	1	T3a	6	positive	6	0.2	6480	0	67.3812	4.11499	16.1396	Second	4	1	4
31.3075	1	T3a	5	negative	NA	1.7	6484	0	60.3422	2.83368	19.2936	First	1	1	1
5.71616	1	T3b	7	positive	14.8	0.7	6480	0	62.4285	0.95551	8.44901	Second	4	2	8
9.42838	0	T3a	5	negative	4.9	0.4	6120	0	62.3956	11.3183	11.3183	Second	4	1	4
69.8423	1	T3b	6	negative	2.6	0.4	6000	0	71.9206	7.86037	15.0856	First	4	2	8
29.3693	0	T3a	6	negative	11.1	0.7	6400	0	54.935	15.4743	15.4743	Second	2	1	2
35.0526	0	T3a	7	negative	23.7	0.5	6400	0	77.4209	6.08077	6.08077	Second	1	1	1
14.4875	0	T3a	5	negative	10.2	0.4	6807	0	63.7399	7.33744	7.33744	Second	4	1	4
2.62812	0	T3a	7	positive	9	0.2	6400	0	64.8542	12.8597	12.8597	First	4	1	4
11.8922	1	T3b	8	negative	34.5	2.6	6478	1	64.6379	0.731006	10.6749	First	4	2	8
20.0066	0	T3a	5	negative	13.1	1.8	6520	1	71.2416	6.74333	6.74333	Second	4	1	4
8.96846	1	T3b	NA	positive	NA	1.8	5940	0	66.204	1.75496	14.9295	First	4	2	8
3.61367	1	T3a	5	negative	8.5	0.5	6480	0	68.835	8.93087	15.447	Second	4	1	4
6.86597	1	T3b	8	positive	27.1	0.6	6000	1	67.0527	0.47091	4.99384	Second	3	1	3
35.841	0	T3a	6	negative	6.2	0.6	6400	0	66.9979	8.81314	8.81314	Second	3	1	3
73.6859	1	T3a	5	negative	4.4	1.3	6800	0	62.2724	5.48392	14.4723	Second	4	1	4
2.98949	1	T3a	5	negative	11.5	0.9	6000	0	43.9535	0.358658	20.7118	First	4	1	4
4.13929	0	T3a	6	positive	18	1.1	6022	0	66.2177	14.6913	14.6913	First	2	1	2
27.5296	1	T3b	9	negative	23.7	0.8	6000	0	69.9904	1.59343	3.50445	First	2	1	2
2.1025	1	T3b	6	positive	36.3	0.6	6300	0	66.1081	0.698152	2.70773	First	4	1	4
39.4875	1	T3a	7	negative	18	0.7	6600	0	56.0931	2.25325	4.08761	Second	4	1	4
3.90933	0	T3a	7	negative	219	4.1	6000	0	73.1389	11.4798	11.4798	Second	1	2	2
19.0867	1	T3b	5	positive	NA	2.1	6023	0	73.5907	0.421629	5.12252	First	4	2	8
24.1459	0	T3a	6	negative	NA	1.4	6014	0	58.5106	3.61123	3.61123	First	1	1	1
5.91327	0	T3a	4	negative	2	0.4	6030	0	73.5222	14.1492	14.1492	First	3	2	6
38.8633	1	T3a	7	negative	24.2	0.7	6400	0	66.9158	12.9227	14.9979	Second	3	1	3
1.54402	0	T3a	8	positive	6.3	0.2	6000	0	69.2567	13.2868	13.2868	First	3	2	6
4.10644	1	T3a	4	positive	19	1	6000	0	62.4257	5.90007	22.2122	First	1	2	2
16.5572	1	T3a	3	negative	12.1	1.2	6011	1	60.6297	2.01506	16.3176	First	4	2	8
99.3101	0	T3a	6	positive	12.8	0.7	6600	1	62.5599	15.1266	15.1266	First	4	2	8
6.66886	1	T3b	5	positive	43.3	0.5	6000	0	68.1013	3.64408	8.78029	First	4	2	8
3.05519	0	T3a	7	positive	26.4	0.3	6400	0	69.7878	3.06913	3.06913	Second	4	1	4
10.7096	1	T3a	9	positive	44.4	0.9	6008	1	67.5893	0.136893	16.0657	First	4	2	8
30.7162	1	T3a	9	positive	50.5	1	6000	1	69.0021	2.58727	7.90418	First	4	2	8
30.979	0	T3b	8	positive	28	0.7	6000	1	68.5613	14.1739	14.1739	First	2	1	2
3.94218	1	T3a	7	positive	10.7	0.7	6000	0	69.5113	2.20397	8.58864	First	4	2	8
33.2457	1	T3b	5	positive	38.1	0.9	6000	0	64.0767	5.02396	17.6208	First	4	2	8
14.7175	1	T3a	7	negative	24	1.1	6600	0	69.2019	6.87474	15.7344	First	2	2	4
89.4547	0	T3b	7	positive	17.1	0.3	6600	0	73.0869	13.3552	13.3552	First	2	2	4
7.12878	1	T3b	5	positive	28.4	0.4	6000	0	66.2505	0.769336	14.8775	First	3	2	6
12.6807	0	T3a	6	negative	NA	0.3	6480	0	66.924	6.6256	6.6256	Second	3	1	3
37.8121	0	T3b	7	positive	31	0.7	6400	0	75.4689	17.6126	17.6126	Second	3	1	3
11.3995	1	T3a	9	positive	11.5	3.9	5840	0	59.9124	2.05065	18.82	Second	1	2	2
7.09593	1	T3b	8	negative	27.7	0.3	6480	0	64.4408	0.386037	3.90965	Second	3	1	3
43.7254	0	T3a	5	negative	5.4	0.9	6480	0	63.8303	6.43943	6.43943	Second	4	1	4
70.7622	1	T3a	7	positive	15.8	0.9	6400	0	67.2334	4.09582	14.2012	Second	3	1	3
33.3443	0	T3a	7	negative	9.9	0.6	6000	0	66.5599	16.8104	16.8104	Second	4	1	4
41.8528	1	T3b	7	negative	21.3	0.6	6400	0	60.9884	0.451745	7.79192	Second	3	1	3
25.0657	1	T3b	7	positive	56	0.7	6400	1	65.8426	0.747433	4.26557	Second	4	1	4
33.4757	1	T3b	5	positive	57.7	1.2	6400	0	60.8871	0.372348	16.7529	Second	2	1	2
42.2799	1	T3b	7	positive	23.7	0.6	6402	0	66.6776	2.13279	3.57016	Second	3	1	3
21.5834	1	T3a	7	positive	20.7	0.5	6400	0	70.8583	1.0924	13.2676	Second	2	1	2
55.5519	1	T3a	9	negative	5.4	4.9	6480	1	55.9507	0.312115	6.4668	Second	2	1	2
14.3561	1	T3b	6	negative	17.2	0.3	6400	0	65.2101	5.61259	16.9719	Second	3	2	6
48.0289	1	T3a	5	positive	21.6	4.8	6400	0	62.8364	0.36961	13.1964	Second	3	1	3
3.38371	1	T3a	7	negative	155	0.9	6400	1	56.9856	0.542094	11.3457	Second	4	1	4
21.4849	0	T3a	7	negative	13.3	0.5	6400	0	58.8337	8.03559	8.03559	Second	1	1	1
3.64652	0	T3a	7	negative	9	0.6	6480	0	54.9925	11.603	11.603	Second	4	1	4
6.86597	0	T3a	6	negative	8.5	0.65	6300	0	55.3895	9.12252	9.12252	Second	3	1	3
11.5966	1	T3b	7	negative	6.6	0.62	6600	0	70.4586	11.7591	14.7625	Second	1	0	0
11.5637	0	T3a	7	negative	38	0.7	6600	1	56.6379	7.47433	7.47433	Second	4	1	4
8.34428	1	T2	9	negative	7.8	1.2	6480	0	69.9986	1.91102	1.91102	First	3	1	3
7.55585	0	T3a	7	positive	17.4	0.5	6840	0	60.2355	6.67214	6.67214	First	3	1	3
12.4836	0	T3a	7	negative	8.5	0.4	6480	0	65.6865	4.88159	4.88159	First	4	1	4
6.70171	1	T3a	8	negative	29	2.2	6840	0	55.666	3.12389	13.0294	First	2	1	2
15.6373	1	T2	6	negative	4.1	0.6	6660	0	70.2697	1.75222	2.88022	First	1	1	1
7.49014	1	T3a	7	negative	14.6	0.3	6660	0	51.1704	5.2293	12.2382	First	1	1	1
